# Supplementary material for: Insights Into the Molecular Evolution of AT-Hook Motif Nuclear Localization Genes in Brassica napus
Source: Front Plant Sci. 2021 Sep 9;12:714305. doi: 10.3389/fpls.2021.714305 (PMC8458767; doi:10.3389/fpls.2021.714305)
Supplement: Supplementary file 3 [file Table_1.xlsx]

## Sheet: Sheet1
	Table S1 The estimated time of divergence between BnaAHL
	Seq_1	Seq_2	Ks	Divergence time(millions years)
	BnaAHL2c	BnaAHL2d	0.102291	3.65323
	BnaAHL2b	BnaAHL2a	0.0582817	2.08149
	BnaAHL1b	BnaAHL1a	0.0607192	2.16854
	BnaAHL7a	BnaAHL7b	0.0575459	2.05521
	BnaAHL6d	BnaAHL6c	0.0680454	2.43019
	BnaAHL6a	BnaAHL6b	0.0903619	3.22721
	BnaAHL3a	BnaAHL3b	0.0780418	2.78721
	BnaAHL3d	BnaAHL3c	0.107758	3.84851
	BnaAHL4f	BnaAHL4e	0.0524305	1.87252
	BnaAHL4a	BnaAHL4b	0.0668035	2.38584
	BnaAHL4c	BnaAHL4d	0.0506394	1.80855
	BnaAHL5b	BnaAHL5a	0.137202	4.90008
	BnaAHL5c	BnaAHL5d	0.127442	4.55149
	BnaAHL12a	BnaAHL12b	0.0675456	2.41234
	BnaAHL9d	BnaAHL9c	0.113622	4.05795
	BnaAHL9a	BnaAHL9b	0.0696458	2.48735
	BnaAHL11d	BnaAHL11c	0.131141	4.6836
	BnaAHL11b	BnaAHL11a	0.0611129	2.1826
	BnaAHL14g	BnaAHL14f	0.120136	4.29058
	BnaAHL14a	BnaAHL14b	0.0736074	2.62884
	BnaAHL14d	BnaAHL14c	0.117301	4.18933
	BnaAHL10c	BnaAHL10d	0.0410183	1.46494
	BnaAHL10b	BnaAHL10a	0.125944	4.49802
	BnaAHL8b	BnaAHL8a	0.031619	1.12925
	BnaAHL13b	BnaAHL13a	0.082377	2.94204
	BnaAHL13c	BnaAHL13d	0.161103	5.75368
	BnaAHL13e	BnaAHL13m	0.0733819	2.62078
	BnaAHL13f	BnaAHL13g	0.0823106	2.93967
	BnaAHL13h	BnaAHL13l	0.0973135	3.47548
	BnaAHL13i	BnaAHL13j	0.0344492	1.23033
	BnaAHL14h	BnaAHL14i	0.0550414	1.96576
	BnaAHL21d	BnaAHL21e	0.0593268	2.11881
	BnaAHL23a	BnaAHL23b	0.0176999	0.632141
	BnaAHL15b	BnaAHL15a	0.0264239	0.94371
	BnaAHL15c	BnaAHL15d	0.0635559	2.26985
	BnaAHL15f	BnaAHL15e	0.0698178	2.49349
	BnaAHL17b	BnaAHL17a	0.0777755	2.77769
	BnaAHL28a	BnaAHL28b	0.107206	3.82877
	BnaAHL20b	BnaAHL20a	0.0395805	1.41359
	BnaAHL19a	BnaAHL19b	0.0332333	1.1869
	BnaAHL19c	BnaAHL19d	0.0823684	2.94173
	BnaAHL16c	BnaAHL16d	0.0741894	2.64962
	BnaAHL16b	BnaAHL16a	0.109085	3.89589
	BnaAHL16f	BnaAHL16e	0.0269329	0.961888
	BnaAHL16g	BnaAHL16h	0.168793	6.02832
	BnaAHL24a	BnaAHL24b	0.0814847	2.91017
	BnaAHL24c	BnaAHL24d	0.0997911	3.56397
	BnaAHL22a	BnaAHL22b	0.112113	4.00404
	BnaAHL18b	BnaAHL18a	0.046204	1.65014
	BnaAHL25a	BnaAHL25b	0.056202	2.00721
	BnaAHL29c	BnaAHL29d	0.0805806	2.87788
	BnaAHL29a	BnaAHL29b	0.128725	4.59731
	BnaAHL29e	BnaAHL29f	0.0333388	1.19067
	BnaAHL27e	BnaAHL27f	0.183485	6.55303
	BnaAHL27c	BnaAHL27d	0.0945305	3.37609
	BnaAHL27a	BnaAHL27b	0.0780261	2.78665
