# Supplementary material for: Insights Into the Molecular Evolution of AT-Hook Motif Nuclear Localization Genes in Brassica napus
Source: Front Plant Sci. 2021 Sep 9;12:714305. doi: 10.3389/fpls.2021.714305 (PMC8458767; doi:10.3389/fpls.2021.714305)
Supplement: Supplementary file 4 [file Table_2.xlsx]

## Sheet: Sheet1
	Table S2 Duplication type of BnaAHL genes
	Gene ID	Gene ID
	BnaAHL25a	WGD or Segmental
	BnaAHL23a	WGD or Segmental
	BnaAHL13b	WGD or Segmental
	BnaAHL2c	WGD or Segmental
	BnaAHL24a	WGD or Segmental
	BnaAHL3a	WGD or Segmental
	BnaAHL14g	WGD or Segmental
	BnaAHL19a	WGD or Segmental
	BnaAHL29e	WGD or Segmental
	BnaAHL1b	WGD or Segmental
	BnaAHL6e	WGD or Segmental
	BnaAHL4a	WGD or Segmental
	BnaAHL10c	WGD or Segmental
	BnaAHL14h	WGD or Segmental
	BnaAHL16c	WGD or Segmental
	BnaAHL17b	WGD or Segmental
	BnaAHL23c	WGD or Segmental
	BnaAHL13e	WGD or Segmental
	BnaAHL2b	WGD or Segmental
	BnaAHL24c	WGD or Segmental
	BnaAHL3d	WGD or Segmental
	BnaAHL11d	WGD or Segmental
	BnaAHL15f	WGD or Segmental
	BnaAHL20b	WGD or Segmental
	BnaAHL12a	WGD or Segmental
	BnaAHL10b	WGD or Segmental
	BnaAHL22a	WGD or Segmental
	BnaAHL9d	WGD or Segmental
	BnaAHL16b	WGD or Segmental
	BnaAHL18b	WGD or Segmental
	BnaAHL21d	WGD or Segmental
	BnaAHL19c	Dispersed
	BnaAHL28a	Dispersed
	BnaAHL13f	WGD or Segmental
	BnaAHL13g	Tandem
	BnaAHL13h	Tandem
	BnaAHL13i	Tandem
	BnaAHL27c	WGD or Segmental
	BnaAHL6a	WGD or Segmental
	BnaAHL14a	Dispersed
	BnaAHL27a	WGD or Segmental
	BnaAHL29c	WGD or Segmental
	BnaAHL29a	WGD or Segmental
	BnaAHL15b	WGD or Segmental
	BnaAHL9a	WGD or Segmental
	BnaAHL13c	WGD or Segmental
	BnaAHL27e	WGD or Segmental
	BnaAHL6d	WGD or Segmental
	BnaAHL5b	WGD or Segmental
	BnaAHL5c	WGD or Segmental
	BnaAHL8b	WGD or Segmental
	BnaAHL11b	WGD or Segmental
	BnaAHL15c	Dispersed
	BnaAHL4c	WGD or Segmental
	BnaAHL14d	WGD or Segmental
	BnaAHL23b	Dispersed
	BnaAHL21a	WGD or Segmental
	BnaAHL4f	Dispersed
	BnaAHL13j	Dispersed
	BnaAHL16f	Dispersed
	BnaAHL25b	WGD or Segmental
	BnaAHL13a	WGD or Segmental
	BnaAHL2d	WGD or Segmental
	BnaAHL24b	WGD or Segmental
	BnaAHL3b	WGD or Segmental
	BnaAHL14f	WGD or Segmental
	BnaAHL19b	WGD or Segmental
	BnaAHL4e	WGD or Segmental
	BnaAHL29f	WGD or Segmental
	BnaAHL1a	WGD or Segmental
	BnaAHL26	Dispersed
	BnaAHL14c	WGD or Segmental
	BnaAHL4b	WGD or Segmental
	BnaAHL10d	WGD or Segmental
	BnaAHL21b	WGD or Segmental
	BnaAHL14i	WGD or Segmental
	BnaAHL16d	WGD or Segmental
	BnaAHL17a	WGD or Segmental
	BnaAHL6b	WGD or Segmental
	BnaAHL18a	WGD or Segmental
	BnaAHL21e	WGD or Segmental
	BnaAHL11c	WGD or Segmental
	BnaAHL15e	WGD or Segmental
	BnaAHL14e	Dispersed
	BnaAHL20a	WGD or Segmental
	BnaAHL12b	WGD or Segmental
	BnaAHL10a	WGD or Segmental
	BnaAHL16e	WGD or Segmental
	BnaAHL22b	WGD or Segmental
	BnaAHL9c	WGD or Segmental
	BnaAHL16a	WGD or Segmental
	BnaAHL13k	WGD or Segmental
	BnaAHL13l	Dispersed
	BnaAHL27d	WGD or Segmental
	BnaAHL28b	Dispersed
	BnaAHL29d	WGD or Segmental
	BnaAHL29b	WGD or Segmental
	BnaAHL27b	WGD or Segmental
	BnaAHL28c	Dispersed
	BnaAHL13m	WGD or Segmental
	BnaAHL13n	Proximal
	BnaAHL2a	WGD or Segmental
	BnaAHL24d	WGD or Segmental
	BnaAHL3c	WGD or Segmental
	BnaAHL14b	Dispersed
	BnaAHL13d	WGD or Segmental
	BnaAHL27f	WGD or Segmental
	BnaAHL15d	WGD or Segmental
	BnaAHL11a	WGD or Segmental
	BnaAHL6c	WGD or Segmental
	BnaAHL5a	WGD or Segmental
	BnaAHL8a	WGD or Segmental
	BnaAHL4d	WGD or Segmental
	BnaAHL7a	Tandem
	BnaAHL7b	Tandem
	BnaAHL16g	Proximal
	BnaAHL16h	Proximal
	BnaAHL9b	WGD or Segmental
	BnaAHL15a	Dispersed
	BnaAHL5d	Dispersed
	BnaAHL19d	Dispersed
	BnaAHL21c	Dispersed
